# Supplementary material for: Prognostic differences between oligometastatic and polymetastatic extensive disease-small cell lung cancer
Source: PLoS One. 2019 Apr 19;14(4):e0214599. doi: 10.1371/journal.pone.0214599 (PMC6474590; doi:10.1371/journal.pone.0214599)
Supplement: S1 Table — (XLSX) [file pone.0214599.s003.xlsx]

## Sheet: Sheet1
No.	Age	Sex	Smoking status	Groups of this study	Oligo- or Polymeta.	Metastatic site(s)	ECOG PS	Regimen	PFS, M	Progression	Progression pattern	Thoracic radiotherapy	OS	Survival	Albumin, g/dL	LDH, IU/L	ALP, U/L	Sodium, mEq/L
1	79.0226	Male	Smoker	4	Poly	Bone, Adrenal grand	2	AMR	0.821355	Yes	Primary lesion	No	0.952772	Dead	3.3	2384	356	131
2	65.3689	Male	Smoker	2	Oligo	Adrenal gland	1	AMR	12.1561	Yes	Metastatic site	No	51.6797	Dead	4.1	189	267	138
3	76.7885	Female	Smoker	1	Oligo	Liver	1	CBDCA+ETP	12.4189	Yes	Primary lesion	No	15.8357	Dead	3.7	267	243	142
4	54.1766	Male	Smoker	4	Poly	Liver, Extrapulmonary lymph node	0	CDDP+CPT-11	4.59959	Yes	Metastatic site	No	5.58522	Dead	4.3	533	402	142
5	71.6441	Male	Smoker	1	Oligo	Liver	1	AMR	1.51129	Yes	Not evaluated	No	6.6694	Dead	3.5	247	394	135
6	72.0246	Male	Smoker	4	Poly	Liver, Bone	1	CPT-11+AMR	2.03696	Yes	Not evaluated	No	4.92813	Dead	3.7	756	182	137
7	70.8227	Male	Smoker	4	Poly	Adrenal gland, Extrapulmonary lymph node	1	CDDP+VP-16	3.97536	Yes	Primary lesion	No	8.9692	Dead	3.4	297	273	139
8	81.6263	Male	Smoker	4	Poly	Bone, Extrapulmonary lymph node	2	CBDCA+ETP	1.41273	Yes	New lesion	No	1.41273	Alive	3.1	295	312	124
9	62.1711	Male	Smoker	1	Oligo	Adrenal gland	1	CBDCA+ETP	9.88912	Yes	Primary lesion	No	34.1684	Dead	3.5	166	583	139
10	81.4264	Male	Smoker	4	Poly	Liver, Adrenal gland	1	AMR	4.13963	Yes	Primary lesion	No	5.32238	Dead	4.4	271	329	133
11	73.922	Male	Smoker	4	Poly	Adrenal gland, Extrapulmonary lymph node, Pleural	2	CPT-11+AMR	3.28542	Yes	Not evaluated	No	15.54	Alive	3.5	280	209	138
12	78.4504	Male	Smoker	1	Oligo	Brain	1	AMR	1.577	Yes	Metastatic site	No	12.2875	Dead	5	292	131	140
13	68.9802	Male	Smoker	4	Poly	Liver, Bone, Muscle	3	CBDCA+ETP	4.50103	Yes	Primary and metastatic sites	No	6.99795	Dead	3.6	272	251	140
14	71.6222	Male	Smoker	3	Poly	Liver, Bone, Adrenal gland	2	AMR	2.49692	Yes	New lesion	No	2.49692	Alive	2.8	418	272	134
15	74.9706	Male	Unknown	3	Poly	Bone	4	AMR	0.197125	Yes	Primary lesion	No	0.197125	Dead	2.6	587	704	135
16	68.4572	Male	Smoker	4	Poly	Brain, Adrenal gland, Bone, Extrapulmonary lymph node	3	CBDCA+ETP	4.04107	Yes	New lesion	No	4.04107	Dead	3.9	263	1336	129
17	77.029	Male	Smoker	4	Poly	Brain, Bone	1	CBDCA+ETP	4.21073	Yes	Metastatic site	No	5.29492	Dead	4.1	383	262	139
18	77.0486	Male	Smoker	4	Poly	Brain, Bone, Pleural	2	AMR	3.84394	Yes	Primary lesion	No	4.73101	Dead	3.5	1364	518	140
19	63.8166	Male	Smoker	4	Poly	Liver, Bone	4	CBDCA+ETP	6.01232	Yes	Primary lesion	No	6.01232	Dead	3.6	975	387	143
20	69.1663	Male	Smoker	1	Oligo	Liver	0	CPT-11+AMR	7.8193	Yes	Primary lesion	No	13.0103	Dead	4.2	242	246	142
21	41.8727	Male	Smoker	4	Poly	Brain, Liver, Adrenal gland, Kidney, Bone	3	AMR	0.755647	Yes	Primary and metastatic sites	No	0.755647	Dead	3.7	1638	1253	135
22	74.2779	Female	Smoker	4	Poly	Liver, Bone	3	AMR	1.41273	Yes	Primary lesion	No	2.56263	Dead	3.6	642	375	139
23	69.2841	Male	Smoker	4	Poly	Liver, Bone, Pleural	2	AMR	4.43532	Yes	Primary lesion	No	6.20945	Dead	4.3	182	206	143
24	61.7385	Male	Smoker	1	Oligo	Brain	2	AMR	3.0883	Yes	Metastatic site	No	21.2238	Dead	4	247	311	139
25	82.8693	Male	Smoker	3	Poly	Bone	2	AMR	1.9384	Yes	New lesion	No	6.27515	Dead	3.8	242	194	141
26	72.627	Male	Smoker	4	Poly	Bone, Extrapulmonary lymph node	2	AMR	2.52977	Yes	Primary lesion	No	3.25257	Dead	3.8	291	321	141
27	74.277	Female	Smoker	4	Poly	Liver, Adrenal gland, Bone	3	AMR	0.766067	Yes	Primary lesion	No	0.831775	Dead	4.1	1247	295	140
28	66.3655	Male	Smoker	4	Poly	Liver, Adrenal gland	1	CDDP+CPT-11	5.58522	Yes	Primary lesion	No	11.499	Dead	3.6	519	1475	135
29	76.1615	Female	Smoker	3	Poly	Bone	2	AMR	5.05955	Yes	New lesion	No	5.05955	Dead	2.5	1638	1166	125
30	60.8858	Female	Non-smoker	4	Poly	Liver, Bone, Extrapulmonary lymph node	2	AMR	5.92855	Yes	New lesion	No	7.8341	Dead	3.1	285	270	126
31	75.4223	Male	Smoker	4	Poly	Bone	1	AMR	1.51129	Yes	Primary and metastatic sites	No	2.3655	Dead	4.2	784	227	141
32	77.1992	Male	Smoker	2	Oligo	Bone	1	AMR	4.00821	Yes	Metastatic site	No	6.47228	Dead	2.8	366	227	139
33	66.6448	Male	Smoker	4	Poly	Liver, Bone	2	AMR	6.2423	Yes	New lesion	No	7.09651	Dead	2.6	283	491	129
34	74.1355	Female	Smoker	1	Oligo	Extrapulmonary nodes	2	AMR	4.3039	Yes	Primary lesion	No	16.3614	Dead	3.8	500	278	142
35	73.0897	Male	Non-smoker	4	Poly	Peritoneum	2	AMR	7.8193	Yes	Primary and metastatic sites	No	11.9261	Dead	3.1	403	302	133
36	61.588	Male	Smoker	4	Poly	Liver, Bone, Extrapulmonary lymph node	2	AMR	1.44559	Yes	Not evaluated	No	8.31211	Alive	4	278	379	134
37	68.0356	Male	Smoker	2	Oligo	Extrapulmonary nodes	3	CBDCA+ETP	5.68378	Yes	New lesion	No	7.3922	Alive	3	311	280	135
38	64.1451	Male	Smoker	2	Oligo	Liver	1	CBDCA+ETP	9.3306	Yes	New lesion	No	16	Alive	4.2	838	186	142
39	62.7406	Male	Smoker	4	Poly	Liver, Bone	1	CPT-11+AMR	5.48665	Yes	Metastatic site	No	11.8275	Dead	3.8	270	244	140
40	75.0226	Male	Smoker	4	Poly	Liver, Extrapulmonary lymph node	1	AMR	3.25257	Yes	Primary lesion	No	7.29363	Dead	3.6	760	245	139
41	75.4962	Male	Smoker	2	Oligo	Bone	1	AMR	2.95688	Yes	Primary lesion	No	13.1417	Dead	3.6	1418	199	136
42	57.7906	Male	Smoker	3	Poly	Bone	1	CPT-11+AMR	7.85216	Yes	Primary lesion	No	19.4168	Dead	4	224	191	140
43	88.7748	Male	Smoker	4	Poly	Extrapulmonary lymph node	1	AMR	4.04107	Yes	Primary lesion	No	6.07803	Dead	3.9	676	248	140
44	78.1602	Male	Smoker	1	Oligo	Bone	1	AMR	6.20945	Yes	Primary lesion	No	20.0411	Alive	3.7	304	316	139
45	72.0164	Male	Smoker	4	Poly	Liver, Bone	2	CBDCA+ETP	3.31828	Yes	Primary lesion	No	3.44969	Dead	3.5	1903	456	140
46	70.1875	Male	Smoker	4	Poly	Liver, Adrenal gland, Bone	2	AMR	0.722793	Yes	Primary lesion	No	0.952772	Dead	3.6	605	154	118
47	74.6776	Male	Smoker	1	Oligo	Thyroid grand	0	CBDCA+CPT-11	4.82957	Yes	Primary lesion	Yes	21.5524	Dead	4.1	178	203	143
48	64.9747	Female	Non-smoker	4	Poly	Brain, Adrenal gland	2	CDDP+CPT-11	5.78234	Yes	Metastatic site	No	13.7002	Dead	3	239	1031	136
49	72.7556	Female	Smoker	2	Oligo	Liver	0	CDDP+ETP	5.65092	Yes	Primary lesion	No	7.06366	Dead	3.5	224	347	143
50	66.3354	Female	Smoker	4	Oligo	Liver	2	AMR	5.58522	Yes	Primary lesion	No	7.55647	Dead	3.2	247	325	140
51	73.5469	Male	Smoker	1	Oligo	Extrapulmonary nodes	1	CBDCA+ETP	5.61807	Yes	Metastatic site	No	8.73922	Dead	3.8	221	152	142
52	72.731	Female	Smoker	4	Poly	Adrenal gland, Extrapulmonary lymph node	1	CBDCA+ETP	6.89938	Yes	Primary lesion	No	16.8871	Dead	3.7	227	232	140
53	75.2827	Male	Smoker	4	Poly	Liver, Bone, Extrapulmonary lymph node	1	CBDCA+ETP	1.01848	Yes	Primary lesion	No	2.13552	Dead	3.5	360	376	141
54	74.1246	Male	Smoker	1	Oligo	Brain	1	CBDCA+ETP	7.22793	Yes	Primary lesion	Yes	16.3943	Alive	3.2	159	204	136
55	76.9692	Male	Smoker	1	Oligo	Extrapulmonary nodes	2	AMR	4.23819	Yes	Primary lesion	No	21.7495	Dead	3.2	333	367	138
56	79.9754	Male	Smoker	3	Poly	Liver	2	CBDCA+ETP	4.36961	Yes	Metastatic site	No	6.30801	Dead	2.9	518	330	139
57	77.8207	Male	Smoker	4	Poly	Liver, Extrapulmonary lymph node	1	AMR	4.96099	Yes	New lesion	No	12.846	Alive	4.3	213	215	142
58	77.7604	Male	Smoker	4	Poly	Liver, Adrenal gland, Bone	1	AMR	2.7269	Yes	Metastatic site	No	2.95688	Dead	3	302	475	139
59	61.295	Female	Smoker	2	Oligo	Bone	1	CDDP+VP-16	7.88501	Yes	Primary lesion	Yes	10.5462	Dead	3.8	379	395	139
60	59.1102	Male	Smoker	3	Poly	Bone	1	CDDP+CPT-11	5.61807	Yes	Primary lesion	Yes	9.62628	Dead	3.4	213	408	142
61	67.6386	Male	Smoker	1	Oligo	Adreanal gland	1	CBDCA+ETP	3.154	Yes	Not evaluated	No	4.17248	Dead	2.6	201	200	138
62	76.5421	Male	Smoker	4	Poly	Liver, Bone	1	AMR	6.01232	Yes	Primary lesion	No	6.73511	Dead	3.6	319	397	142
63	69.3744	Male	Smoker	4	Poly	Adrenal gland, Bone, Pleural	2	AMR	4.13963	Yes	New lesion	No	4.50103	Dead	2.6	8700	576	141
64	61.9466	Male	Smoker	4	Poly	Liver, Bone	1	CPT-11+AMR	6.70226	Yes	New lesion	No	13.4045	Dead	3.9	363	450	142
65	51.488	Male	Smoker	4	Poly	Extrapulmonary lymph node	2	AMR	4.96099	Yes	Primary lesion	No	10.2177	Dead	3.9	229	296	133
66	73.0486	Male	Smoker	3	Poly	Liver	1	AMR	3.35113	Yes	Primary lesion	No	3.41684	Dead	4.1	416	200	138
67	74.5654	Male	Non-smoker	1	Oligo	Bone	0	CBDCA+ETP	9.62628	Yes	Primary lesion	No	11.3018	Dead	4.1	278	294	132
68	60.2683	Male	Smoker	3	Poly	Bone	1	CDDP+CPT-11	2.79261	Yes	Primary lesion	No	4.99384	Dead	4.4	514	237	137
69	49.6454	Female	Non-smoker	2	Oligo	Liver, Bone	0	CBDCA+CPT-11	6.43943	Yes	Primary lesion	No	18.2998	Alive	4.1	259	289	142
70	51.0849	Male	Smoker	3	Poly	Liver	0	CDDP+CPT-11	4.41036	Yes	Metastatic site	No	9.4042	Dead	3.5	523	360	139
71	85.87	Female	Smoker	4	Poly	Liver, Adrenal	1	AMR	6.17659	Yes	New lesion	Yes	6.17659	Dead	3.6	489	1690	137
72	71.2082	Male	Smoker	1	Oligo	Extrapulmonary nodes	1	CDDP+CPT-11	8.67988	Yes	Metastatic site	No	12.8524	Dead	3.6	212	266	139
73	77.7182	Female	Smoker	4	Poly	Adrenal gland, Bone, Extrapulmonary lymph node	2	AMR	5.30322	Yes	Metastatic site	No	8.6872	Dead	3.3	430	269	142
74	71.7481	Female	Smoker	4	Poly	Brain, Uterus, Pleural	2	AMR	8.73922	Yes	Primary lesion	No	8.83778	Dead	4.1	232	294	145
75	78.0014	Male	Smoker	1	Oligo	Lung	1	AMR	6.40657	Yes	Primary lesion	No	16	Dead	4.2	172	313	143
76	61.4921	Male	Smoker	2	Oligo	Liver	0	AMR	1.31417	Yes	Metastatic site	No	17.6099	Dead	3.5	581	560	143
77	71.1458	Male	Smoker	2	Oligo	Lung	1	CPT-11+AMR	6.6694	Yes	Primary lesion	No	12.9117	Dead	4.4	220	209	120
78	76.7858	Male	Smoker	4	Poly	Liver, Bone	1	CBDCA+ETP	3.12115	Yes	Metastatic site	No	3.35113	Dead	3.7	468	520	138
79	76.6845	Male	Smoker	4	Poly	Liver, Bone	2	CBDCA+ETP	8.04928	Yes	Primary lesion	No	9.3306	Dead	3.8	287	139	125
80	85.7823	Female	Smoker	3	Poly	Liver	1	AMR	2.26694	Yes	Primary lesion	No	2.39836	Dead	3.5	417	617	137
81	62.36	Male	Smoker	4	Poly	Adrenal gland, Bone	1	CBDCA+ETP	4.20534	Yes	Primary lesion	Yes	6.93224	Dead	4.2	478	296	135
82	71.3484	Male	Smoker	1	Oligo	Brain	1	CPT-11+AMR	4.79671	Yes	Metastatic site	Yes	40.8378	Dead	4.5	227	136	142
83	58.6037	Male	Smoker	3	Poly	Liver	0	CPT-11+AMR	5.61807	Yes	Metastatic site	No	8.73922	Dead	4	372	277	136
84	58.6064	Male	Smoker	1	Oligo	Liver	1	AMR	5.97947	Yes	New lesion	No	13.5688	Dead	3.7	257	318	127
85	68.2272	Male	Smoker	1	Oligo	Adreanal gland	1	CPT-11+AMR	7.78645	Yes	Primary lesion	No	18.5298	Dead	3.8	206	218	137
86	71.2334	Male	Smoker	1	Oligo	Bone	1	CBDCA+ETP	4.23819	Yes	Primary lesion	No	10.7433	Dead	4.1	516	295	143
87	58.0945	Male	Smoker	4	Poly	Brain, Liver, Pancreas, Bone	2	CBDCA+ETP	1.577	Yes	Metastatic site	No	4.23819	Dead	3.4	389	1599	137
88	78.0643	Male	Smoker	2	Oligo	Liver	1	AMR	9.36345	Yes	Primary and metastatic sites	No	25.0349	Dead	2.9	230	1132	135
89	75.0856	Male	Smoker	4	Poly	Brain, Extrapulmonary lymph node	1	AMR	2.03696	Yes	Primary lesion	No	5.65092	Dead	3.3	192	367	121
90	68.1314	Male	Smoker	1	Oligo	Adreanal gland	1	CDDP+CPT-11	7.88501	Yes	Primary lesion	No	48.8214	Dead	4.3	247	350	142
91	65.1636	Male	Smoker	1	Oligo	Extrapulmonary nodes	0	CDDP+CPT-11	6.20945	Yes	Primary lesion	No	15.2444	Dead	3.9	152	178	143
92	56.3915	Male	Smoker	4	Poly	Brain, Bone	1	CDDP+CPT-11	4.36961	Yes	Primary lesion	No	7.26078	Dead	4.3	183	303	139
93	72.5038	Male	Unknown	1	Oligo	Bone	2	AMR	7.91786	Yes	Primary lesion	No	13.6016	Dead	3.8	197	327	141
94	62.6283	Male	Smoker	4	Poly	Brain, Extrapulmonary lymph node	1	AMR	14.3573	Yes	Primary lesion	Yes	4.63244	Dead	4.3	414	264	141
95	82.2615	Male	Smoker	4	Poly	Liver, Bone	1	CBDCA+ETP	8.83778	Yes	Primary and metastatic sites	No	20.271	Dead	3.8	181	265	134
96	68.4791	Male	Smoker	4	Poly	Lung, Liver, Bone, Pleural	0	CDDP+VP-16	9.79055	Yes	New lesion	No	20.4353	Dead	3.8	143	221	141
97	69.7769	Male	Smoker	2	Oligo	Bone	2	AMR	1.24846	Yes	New lesion	No	1.24846	Dead	4.4	458	162	130
98	52.9418	Male	Unknown	4	Poly	Liver, Bone, Extrapulmonary lymph node	2	AMR	0.525667	Yes	Primary lesion	No	0.689938	Dead	3.9	372	574	123
99	65.4182	Male	Smoker	4	Poly	Adrenal gland, Pancreas, Bone	1	CDDP+VP-16	8.14784	Yes	Primary lesion	No	26.1848	Dead	3.7	237	368	141
100	48.7091	Male	Smoker	2	Oligo	Brain	1	CDDP+VP-16	10.4476	Yes	Metastatic site	No	42.2505	Dead	3.9	205	449	143
101	69.4976	Male	Smoker	4	Poly	Liver, Bone	2	CDDP+ETP	4.53388	Yes	Primary and metastatic sites	No	5.8809	Dead	3.4	1115	256	137
102	59.4415	Female	Smoker	4	Poly	Brain, Adrenal gland, Uterus, Bone, Extrapulmonary lymph node	2	AMR	7.12936	Yes	Primary lesion	No	15.0472	Dead	4.1	196	316	138
103	56.5202	Female	Smoker	4	Poly	Brain, Liver, Bone, Extrapulmonary lymph node	1	CDDP+CPT-11	4.27105	Yes	Metastatic site	No	9.29774	Dead	4.2	323	464	124
104	63.5209	Female	Smoker	4	Poly	Pancreas, Ovary	2	AMR	6.50513	Yes	Primary lesion	No	13.9302	Dead	4	281	412	140
105	74.3135	Male	Smoker	2	Oligo	Extrapulmonary lymph node	2	AMR	17.9055	Yes	Primary lesion	No	20.4353	Alive	3.3	178	214	139
106	71.1595	Male	Smoker	1	Oligo	Liver	1	CBDCA+ETP	11.6632	Yes	Primary lesion	Yes	23.4251	Dead	3.9	210	234	140
107	68.4572	Male	Smoker	1	Oligo	Bone	1	CDDP+VP-16	8.34497	Yes	Primary lesion	No	21.7495	Dead	3.6	229	341	138
108	76.5941	Male	Smoker	4	Poly	Liver, Bone	1	CBDCA+ETP	3.67967	Yes	Primary lesion	No	5.58522	Dead	3	524	740	134
109	65.6208	Male	Smoker	4	Poly	Liver, Adrenal, Bone	1	AMR	7.42505	Yes	Primary and metastatic sites	No	15.0144	Alive	4	634	597	132
110	72.219	Male	Smoker	4	Poly	Liver, Bone	1	CDDP+VP-16	7.22793	Yes	Metastatic site	No	7.68789	Dead	3.6	992	454	137
111	79.6906	Male	Smoker	4	Poly	Liver, Bone	2	AMR	1.90554	Yes	New lesion	Yes	1.90554	Dead	3.4	392	377	135
112	69.9603	Male	Smoker	4	Poly	Liver, Bone	2	CBDCA+ETP	1.67556	Yes	New lesion	No	14.2259	Dead	2.8	331	192	140
113	78.037	Male	Smoker	2	Oligo	Liver	1	AMR	6.53799	Yes	Primary lesion	No	9.98768	Dead	3.5	172	177	138
114	50.1218	Male	Smoker	1	Oligo	Pancreas	1	AMR	4.07392	Yes	New lesion	Yes	11.2033	Dead	3.5	193	260	135
115	68.1314	Male	Smoker	1	Oligo	Extrapulmonary nodes	0	CBDCA+ETP	8.31211	Yes	Primary and metastatic sites	No	17.3142	Alive	3.9	158	258	142
116	91.5592	Male	Smoker	3	Poly	Liver	1	AMR	3.71253	Yes	Metastatic site	No	6.20945	Dead	3.9	536	500	140
117	66.6667	Male	Smoker	4	Poly	Liver, Adrenal gland, Kidney	2	CBDCA+ETP	9.06776	Yes	Metastatic site	No	15.2115	Dead	2.9	558	213	138
118	49.2539	Male	Smoker	1	Oligo	Brain	1	CBDCA+ETP	6.04517	Yes	Primary lesion	Yes	30.5544	Alive	3.9	521	307	141
119	64.3614	Male	Smoker	4	Poly	Brain, Liver, Bone, Extrapulmonary lymph node	2	AMR	6.37372	Yes	Metastatic site	No	9.98768	Dead	4	360	321	139
120	60.4408	Female	Smoker	1	Oligo	Adreanal gland	2	AMR	6.6694	Yes	Primary lesion	No	24.4764	Alive	3.8	303	212	136
121	69.3415	Male	Smoker	3	Poly	Bone	2	CBDCA+ETP	16.7556	Yes	Primary lesion	Yes	25.232	Dead	3.3	236	267	142
122	56.8433	Male	Smoker	4	Poly	Brain, Lung, Liver, Adrenal gland	1	CDDP+CPT-11	6.96509	Yes	Metastatic site	No	14.5873	Dead	4.4	293	337	140
123	79.3977	Male	Smoker	4	Poly	Liver, Bone	1	AMR	2.16838	Yes	Primary lesion	No	4.63244	Dead	3.6	539	371	138
124	64.7693	Male	Smoker	4	Poly	Brain	0	CDDP+CPT-11	8.24641	Yes	Metastatic site	Yes	18.1027	Dead	3.6	183	210	143
125	64.6735	Male	Smoker	2	Oligo	Bone	3	CBDCA+ETP	1.37988	No	-	No	1.37988	Alive	3.4	417	257	138
126	64.2163	Male	Smoker	4	Poly	Brain, Lung, Liver, Adrenal gland, Bone, Extrapulmonary lymph node	3	AMR	1.31417	Yes	Primary lesion	No	1.80698	Dead	3.2	552	274	138
127	64.8953	Male	Smoker	2	Oligo	Bone	1	CDDP+CPT-11	4.82957	Yes	Primary lesion	No	11.039	Dead	-	-	-	-
128	70.8118	Male	Smoker	4	Poly	Brain, Liver	2	CBDCA+ETP	5.91376	Yes	Primary and metastatic sites	Yes	7.29363	Alive	3.2	465	404	137
129	75.5318	Male	Smoker	4	Poly	Liver, Bone, Extrapulmonary lymph node	1	AMR	6.63655	Yes	Not evaluated	No	6.63655	Dead	3.9	266	364	119
130	81.9247	Male	Smoker	1	Oligo	Bone	1	CBDCA+ETP	8.24641	Yes	New lesion	No	13.1745	Dead	3.7	198	355	137
131	63.0582	Male	Smoker	4	Poly	Adrenal gland, Bone	0	CDDP+VP-16	5.74949	Yes	New lesion	No	10.8419	Dead	4.2	489	141	141
132	54.0534	Male	Smoker	4	Poly	Adrenal gland, Bone	0	CDDP+VP-16	7.98357	Yes	New lesion	No	9.62628	Alive	3.9	245	339	138
133	60.6324	Female	Smoker	4	Poly	Bone, Extrapulmonary lymph node	1	CDDP+CPT-11	5.8152	Yes	Metastatic site	Yes	8.57495	Dead	3.8	307	282	141
134	66.8583	Male	Smoker	2	Oligo	Bone	1	CDDP+ETP	6.2423	Yes	New lesion	No	9.16632	Alive	4	265	422	138
135	80.6379	Male	Non-smoker	3	Poly	Lung	0	CBDCA+ETP	17.6427	No	-	Yes	17.6427	Alive	4.5	245	334	143
136	67.781	Male	Smoker	4	Poly	Lung, Bone, Extrapulmonary lymph node	1	CDDP+ETP	3.94251	Yes	Primary lesion	No	4.40246	Dead	3.2	805	281	135
137	70.1246	Male	Smoker	4	Poly	Lung, Adrenal gland, Pleural	0	CDDP+ETP	7.35934	Yes	Primary lesion	No	11.6961	Alive	3.2	195	435	138
138	78.7652	Male	Smoker	4	Poly	Liver, Stomach, Bone	2	CBDCA+ETP	0.657084	Yes	Primary lesion	No	1.70842	Dead	3.3	369	259	136
139	75.0281	Male	Smoker	4	Poly	Liver, Adrenal gland, Pancreas, Bone, Pleural, Extrapulmonary lymph node	1	CBDCA+ETP	4.92813	Yes	Not evaluated	No	4.92813	Dead	3.3	259	306	131
140	67.9316	Male	Smoker	1	Oligo	Extrapulmonary node	0	CBDCA+ETP	10.7762	No	-	No	10.7762	Alive	3.8	190	264	138
141	63.6468	Female	Smoker	4	Poly	Brain, Liver, Pleural	1	CDDP+ETP	4.23819	Yes	Primary lesion	No	5.97947	Dead	3.8	595	823	135
